# Supplementary material for: Topological Analysis of the Carbon-Concentrating CETCH Cycle and a Photorespiratory Bypass Reveals Boosted CO2-Sequestration by Plants
Source: Front Bioeng Biotechnol. 2021 Nov 1;9:708417. doi: 10.3389/fbioe.2021.708417 (PMC8591258; doi:10.3389/fbioe.2021.708417)
Supplement: Supplementary file 2 [file DataSheet2.zip]

Archive with 26 entries (23 files):
- models/
- models/desktop.ini
- models/metatool/
- models/metatool/AP3-CETCH_woCBB.dat
- models/metatool/desktop.ini
- models/metatool/native-AP3-CETCH.dat
- models/metatool/native-AP3-CETCH_woPLGG1.dat
- models/metatool/native-AP3.dat
- models/metatool/native-AP3_woPLGG1.dat
- models/metatool/native-CETCH.dat
- models/metatool/native-CETCH_woPLGG1.dat
- models/metatool/native-GOC-CETCH.dat
- models/metatool/native.dat
- models/metatool/native_woPLGG1.dat
- models/sbml/
- models/sbml/AP3-CETCH_woCBB
- models/sbml/desktop.ini
- models/sbml/native
- models/sbml/native-AP3
- models/sbml/native-AP3-CETCH
- models/sbml/native-AP3-CETCH_woPLGG1
- models/sbml/native-AP3_woPLGG1
- models/sbml/native-CETCH
- models/sbml/native-CETCH_woPLGG1
- models/sbml/native-GOC-CETCH
- models/sbml/native_woPLGG1
