# Supplementary material for: Topological Analysis of the Carbon-Concentrating CETCH Cycle and a Photorespiratory Bypass Reveals Boosted CO2-Sequestration by Plants
Source: Front Bioeng Biotechnol. 2021 Nov 1;9:708417. doi: 10.3389/fbioe.2021.708417 (PMC8591258; doi:10.3389/fbioe.2021.708417)
Supplement: Supplementary file 2 [file DataSheet2.zip › models/metatool/native-AP3-CETCH_woPLGG1.dat]

#METATOOL input file
#*******************
#generated by libMETATOOLFileWriter Version 1.0
#on: 12.04.21, 11:43

-ENZREV
LIGHT5_ATPase CBB11_PRK PR6_SHMT CBB7_FBPaldo2 CBB6_TKTL1 LIGHT4_FNR PR8_AGXT PR7_GDC CBB12_RPE CBB2_PGK CBB10_RPIA CBB9_TKTL2 CBB13_TPI CBB4_FBPaldo PR5_GGT 

-ENZIRREV
CETCH9_MCL CETCH10_MCO TR2_TR6 CETCH6_HBS LIGHT1_PSII AP3_MS CETCH5_HBD PR10_GLYK CETCH13_SSR CBB8_SBPase CETCH8_MCH CETCH3_EPI-ECM CBB5_FBPase PR4_CAT1 AP3_CrGDH CETCH7_KAT PR1_RuBisCO2 PR2_PGP CBB3_GAPDH CETCH1_CCR PR3_GO CETCH4_EPI-MCM PR9_HPR TR3_TR10 CETCH12_SCR CETCH11_PCO CETCH2_CCR2 LIGHT2_CYTB6F LIGHT3_PSI CBB1_RuBisCO1 

-METINT
1,3-BP_H Sedoheptulose17BP_H acrylyl_coA_H plastoquinol_H methylsuccinyl-coA_H Fructose16BP_H reduced_ferredoxin_H Glycine_M Glyoxylate_P mesaconyl-coA_H Hydroxypyruvate_P ethylmalonyl-coA_H 2-Pglycolate_H Glyoxylate_H crotonyl-coA_H Ribulose5P_H 510_METHF_M reduced_plastocyanin_H Fructose6P_H D_Glycerate_H Ribulose15BP_H THF_M DHAP_H methylmalyl-coA_H succinyl-coA_H Xylulose5P_H 4-hydroxybutyryl-coA_H Sedoheptulose7P_H Serine_P Erythrose4P_H Glycolate_H plastoquinone_H succinicsemialdehyde_H methylmalonyl-coA_H Glycine_P H2O2_H Serine_M Glycolate_P 4-hydroxybutyrate_H oxidized_plastocyanin_H oxidized_ferredoxin_H propionyl-coA_H Ribose5P_H 

-METEXT
CO2_M NADH_P DCPIPH_H NADPH_H S_malate_H NADH_M acetyl_coA_H PO4_H hnu_H D_Glycerate_P CO2_H H2O_H ADP_H Hplus_H DCPIP_H 2-oxoglutarate_P NADPplus_H O2_H 3-PGA_H NADplus_P NH3_M NADplus_M O2_out L-Glutamate_P O2_P coA_H GAP_H H2O_P Hplus_M Hplus_P H2O2_P ATP_H 

-CAT
LIGHT5_ATPase : ADP_H + Hplus_H + PO4_H = ATP_H + H2O_H .
CBB11_PRK : ATP_H + Ribulose5P_H = ADP_H + Ribulose15BP_H .
PR6_SHMT : 510_METHF_M + Glycine_M = Serine_M + THF_M .
CBB7_FBPaldo2 : DHAP_H + Erythrose4P_H = Sedoheptulose17BP_H .
CBB6_TKTL1 : Fructose6P_H + GAP_H = Erythrose4P_H + Xylulose5P_H .
LIGHT4_FNR : Hplus_H + NADPplus_H + 2 reduced_ferredoxin_H = NADPH_H + 2 oxidized_ferredoxin_H .
PR8_AGXT : Glyoxylate_P + Serine_P = Glycine_P + Hydroxypyruvate_P .
PR7_GDC : Glycine_M + NADplus_M + THF_M = 510_METHF_M + CO2_M + Hplus_M + NADH_M + NH3_M .
CBB12_RPE : Xylulose5P_H = Ribulose5P_H .
CBB2_PGK : 3-PGA_H + ATP_H = 1,3-BP_H + ADP_H .
CBB10_RPIA : Ribose5P_H = Ribulose5P_H .
CBB9_TKTL2 : GAP_H + Sedoheptulose7P_H = Ribose5P_H + Xylulose5P_H .
CBB13_TPI : GAP_H = DHAP_H .
CBB4_FBPaldo : DHAP_H + GAP_H = Fructose16BP_H .
PR5_GGT : Glyoxylate_P + L-Glutamate_P = 2-oxoglutarate_P + Glycine_P .
CETCH9_MCL : methylmalyl-coA_H = Glyoxylate_H + propionyl-coA_H .
CETCH10_MCO : methylsuccinyl-coA_H + O2_H = H2O2_H + mesaconyl-coA_H .
TR2_TR6 : Glycine_P = Glycine_M .
CETCH6_HBS : 4-hydroxybutyrate_H + ATP_H + coA_H = 4-hydroxybutyryl-coA_H + ADP_H + PO4_H .
LIGHT1_PSII : 2 H2O_H + hnu_H + 2 plastoquinone_H = O2_out + 2 plastoquinol_H .
AP3_MS : acetyl_coA_H + Glyoxylate_H + H2O_H = coA_H + S_malate_H .
CETCH5_HBD : 4-hydroxybutyryl-coA_H = crotonyl-coA_H + H2O_H .
PR10_GLYK : ATP_H + D_Glycerate_H = 3-PGA_H + ADP_H + Hplus_H .
CETCH13_SSR : NADPH_H + succinicsemialdehyde_H = 4-hydroxybutyrate_H + NADPplus_H .
CBB8_SBPase : H2O_H + Sedoheptulose17BP_H = PO4_H + Sedoheptulose7P_H .
CETCH8_MCH : H2O_H + mesaconyl-coA_H = methylmalyl-coA_H .
CETCH3_EPI-ECM : ethylmalonyl-coA_H = methylsuccinyl-coA_H .
CBB5_FBPase : Fructose16BP_H + H2O_H = Fructose6P_H + PO4_H .
PR4_CAT1 : 2 H2O2_P = 2 H2O_P + O2_P .
AP3_CrGDH : DCPIP_H + Glycolate_H = DCPIPH_H + Glyoxylate_H .
CETCH7_KAT : 2 H2O2_H = 2 H2O_H + O2_H .
PR1_RuBisCO2 : O2_H + Ribulose15BP_H = 2-Pglycolate_H + 3-PGA_H .
PR2_PGP : 2-Pglycolate_H + H2O_H = Glycolate_H + PO4_H .
CBB3_GAPDH : 1,3-BP_H + Hplus_H + NADPH_H = GAP_H + NADPplus_H + PO4_H .
CETCH1_CCR : CO2_H + crotonyl-coA_H + NADPH_H = ethylmalonyl-coA_H + NADPplus_H .
PR3_GO : Glycolate_P + O2_P = Glyoxylate_P + H2O2_P .
CETCH4_EPI-MCM : methylmalonyl-coA_H = succinyl-coA_H .
PR9_HPR : Hplus_P + Hydroxypyruvate_P + NADH_P = D_Glycerate_P + NADplus_P .
TR3_TR10 : Serine_M = Serine_P .
CETCH12_SCR : NADPH_H + succinyl-coA_H = coA_H + NADPplus_H + succinicsemialdehyde_H .
CETCH11_PCO : O2_H + propionyl-coA_H = acrylyl_coA_H + H2O2_H .
CETCH2_CCR2 : acrylyl_coA_H + CO2_H + NADPH_H = methylmalonyl-coA_H + NADPplus_H .
LIGHT2_CYTB6F : 2 oxidized_plastocyanin_H + plastoquinol_H = 2 Hplus_H + plastoquinone_H + 2 reduced_plastocyanin_H .
LIGHT3_PSI : hnu_H + oxidized_ferredoxin_H + reduced_plastocyanin_H = oxidized_plastocyanin_H + reduced_ferredoxin_H .
CBB1_RuBisCO1 : CO2_H + H2O_H + Ribulose15BP_H = 2 3-PGA_H + 2 Hplus_H .
