# Supplementary material for: Topological Analysis of the Carbon-Concentrating CETCH Cycle and a Photorespiratory Bypass Reveals Boosted CO2-Sequestration by Plants
Source: Front Bioeng Biotechnol. 2021 Nov 1;9:708417. doi: 10.3389/fbioe.2021.708417 (PMC8591258; doi:10.3389/fbioe.2021.708417)
Supplement: Supplementary file 2 [file DataSheet2.zip › models/metatool/native-AP3.dat]

<?xml version="1.0" encoding="UTF-8"?>
<sbml xmlns="http://www.sbml.org/sbml/level2" xmlns:sbml="http://www.sbml.org/sbml/level2" version="1" level="2" xmlns:math="http://www.w3.org/1998/Math/MathML"
xmlns:html="http://www.w3.org/1999/xhtml">
<model id="unknown" name="unknown" >
<notes>unknown</notes><notes></notes><listOfCompartments>
<compartment id="System" spatialDimensions="3" name="System" />
</listOfCompartments>
<listOfSpecies>
<species id="1,3-BP_H" compartment="System" initialAmount="10.0" name="" >
<annotation xmlns:yana="http://www.uni-wuerzburg.de" >50;50;true</annotation></species>
<species id="2-oxoglutarate_P" compartment="System" initialAmount="10.0" boundaryCondition="true" name="" >
<annotation xmlns:yana="http://www.uni-wuerzburg.de" >50;50;true</annotation></species>
<species id="2-Pglycolate_H" compartment="System" initialAmount="10.0" name="" >
<annotation xmlns:yana="http://www.uni-wuerzburg.de" >50;50;true</annotation></species>
<species id="3-PGA_H" compartment="System" initialAmount="10.0" boundaryCondition="true" name="" >
<annotation xmlns:yana="http://www.uni-wuerzburg.de" >50;50;true</annotation></species>
<species id="510_METHF_M" compartment="System" initialAmount="10.0" name="" >
<annotation xmlns:yana="http://www.uni-wuerzburg.de" >50;50;true</annotation></species>
<species id="acetyl-coA_H" compartment="System" initialAmount="10.0" boundaryCondition="true" name="" >
<annotation xmlns:yana="http://www.uni-wuerzburg.de" >50;50;true</annotation></species>
<species id="ADP_H" compartment="System" initialAmount="10.0" boundaryCondition="true" name="" >
<annotation xmlns:yana="http://www.uni-wuerzburg.de" >50;50;true</annotation></species>
<species id="ATP_H" compartment="System" initialAmount="10.0" boundaryCondition="true" name="" >
<annotation xmlns:yana="http://www.uni-wuerzburg.de" >50;50;true</annotation></species>
<species id="CO2_H" compartment="System" initialAmount="10.0" boundaryCondition="true" name="" >
<annotation xmlns:yana="http://www.uni-wuerzburg.de" >50;50;true</annotation></species>
<species id="CO2_M" compartment="System" initialAmount="10.0" boundaryCondition="true" name="" >
<annotation xmlns:yana="http://www.uni-wuerzburg.de" >50;50;true</annotation></species>
<species id="coA_H" compartment="System" initialAmount="10.0" boundaryCondition="true" name="" >
<annotation xmlns:yana="http://www.uni-wuerzburg.de" >50;50;true</annotation></species>
<species id="D_Glycerate_H" compartment="System" initialAmount="10.0" name="" >
<annotation xmlns:yana="http://www.uni-wuerzburg.de" >50;50;true</annotation></species>
<species id="D_Glycerate_P" compartment="System" initialAmount="10.0" name="" >
<annotation xmlns:yana="http://www.uni-wuerzburg.de" >50;50;true</annotation></species>
<species id="DCPIP_H" compartment="System" initialAmount="10.0" boundaryCondition="true" name="" >
<annotation xmlns:yana="http://www.uni-wuerzburg.de" >50;50;true</annotation></species>
<species id="DCPIPH_H" compartment="System" initialAmount="10.0" boundaryCondition="true" name="" >
<annotation xmlns:yana="http://www.uni-wuerzburg.de" >50;50;true</annotation></species>
<species id="DHAP_H" compartment="System" initialAmount="10.0" name="" >
<annotation xmlns:yana="http://www.uni-wuerzburg.de" >50;50;true</annotation></species>
<species id="Erythrose4P_H" compartment="System" initialAmount="10.0" name="" >
<annotation xmlns:yana="http://www.uni-wuerzburg.de" >50;50;true</annotation></species>
<species id="Fructose16BP_H" compartment="System" initialAmount="10.0" name="" >
<annotation xmlns:yana="http://www.uni-wuerzburg.de" >50;50;true</annotation></species>
<species id="Fructose6P_H" compartment="System" initialAmount="10.0" name="" >
<annotation xmlns:yana="http://www.uni-wuerzburg.de" >50;50;true</annotation></species>
<species id="GAP_H" compartment="System" initialAmount="10.0" boundaryCondition="true" name="" >
<annotation xmlns:yana="http://www.uni-wuerzburg.de" >50;50;true</annotation></species>
<species id="Glycine_M" compartment="System" initialAmount="10.0" name="" >
<annotation xmlns:yana="http://www.uni-wuerzburg.de" >50;50;true</annotation></species>
<species id="Glycine_P" compartment="System" initialAmount="10.0" name="" >
<annotation xmlns:yana="http://www.uni-wuerzburg.de" >50;50;true</annotation></species>
<species id="Glycolate_H" compartment="System" initialAmount="10.0" name="" >
<annotation xmlns:yana="http://www.uni-wuerzburg.de" >50;50;true</annotation></species>
<species id="Glycolate_P" compartment="System" initialAmount="10.0" name="" >
<annotation xmlns:yana="http://www.uni-wuerzburg.de" >50;50;true</annotation></species>
<species id="Glyoxylate_H" compartment="System" initialAmount="10.0" name="" >
<annotation xmlns:yana="http://www.uni-wuerzburg.de" >50;50;true</annotation></species>
<species id="Glyoxylate_P" compartment="System" initialAmount="10.0" name="" >
<annotation xmlns:yana="http://www.uni-wuerzburg.de" >50;50;true</annotation></species>
<species id="H2O2_P" compartment="System" initialAmount="10.0" boundaryCondition="true" name="" >
<annotation xmlns:yana="http://www.uni-wuerzburg.de" >50;50;true</annotation></species>
<species id="H2O_H" compartment="System" initialAmount="10.0" boundaryCondition="true" name="" >
<annotation xmlns:yana="http://www.uni-wuerzburg.de" >50;50;true</annotation></species>
<species id="H2O_P" compartment="System" initialAmount="10.0" boundaryCondition="true" name="" >
<annotation xmlns:yana="http://www.uni-wuerzburg.de" >50;50;true</annotation></species>
<species id="hnu_H" compartment="System" initialAmount="10.0" boundaryCondition="true" name="" >
<annotation xmlns:yana="http://www.uni-wuerzburg.de" >50;50;true</annotation></species>
<species id="Hplus_H" compartment="System" initialAmount="10.0" boundaryCondition="true" name="" >
<annotation xmlns:yana="http://www.uni-wuerzburg.de" >50;50;true</annotation></species>
<species id="Hplus_M" compartment="System" initialAmount="10.0" boundaryCondition="true" name="" >
<annotation xmlns:yana="http://www.uni-wuerzburg.de" >50;50;true</annotation></species>
<species id="Hplus_P" compartment="System" initialAmount="10.0" boundaryCondition="true" name="" >
<annotation xmlns:yana="http://www.uni-wuerzburg.de" >50;50;true</annotation></species>
<species id="Hydroxypyruvate_P" compartment="System" initialAmount="10.0" name="" >
<annotation xmlns:yana="http://www.uni-wuerzburg.de" >50;50;true</annotation></species>
<species id="L-Glutamate_P" compartment="System" initialAmount="10.0" boundaryCondition="true" name="" >
<annotation xmlns:yana="http://www.uni-wuerzburg.de" >50;50;true</annotation></species>
<species id="NADH_M" compartment="System" initialAmount="10.0" boundaryCondition="true" name="" >
<annotation xmlns:yana="http://www.uni-wuerzburg.de" >50;50;true</annotation></species>
<species id="NADH_P" compartment="System" initialAmount="10.0" boundaryCondition="true" name="" >
<annotation xmlns:yana="http://www.uni-wuerzburg.de" >50;50;true</annotation></species>
<species id="NADPH_H" compartment="System" initialAmount="10.0" name="" >
<annotation xmlns:yana="http://www.uni-wuerzburg.de" >50;50;true</annotation></species>
<species id="NADplus_M" compartment="System" initialAmount="10.0" boundaryCondition="true" name="" >
<annotation xmlns:yana="http://www.uni-wuerzburg.de" >50;50;true</annotation></species>
<species id="NADplus_P" compartment="System" initialAmount="10.0" boundaryCondition="true" name="" >
<annotation xmlns:yana="http://www.uni-wuerzburg.de" >50;50;true</annotation></species>
<species id="NADPplus_H" compartment="System" initialAmount="10.0" name="" >
<annotation xmlns:yana="http://www.uni-wuerzburg.de" >50;50;true</annotation></species>
<species id="NH3_M" compartment="System" initialAmount="10.0" boundaryCondition="true" name="" >
<annotation xmlns:yana="http://www.uni-wuerzburg.de" >50;50;true</annotation></species>
<species id="O2_H" compartment="System" initialAmount="10.0" boundaryCondition="true" name="" >
<annotation xmlns:yana="http://www.uni-wuerzburg.de" >50;50;true</annotation></species>
<species id="O2_out" compartment="System" initialAmount="10.0" boundaryCondition="true" name="" >
<annotation xmlns:yana="http://www.uni-wuerzburg.de" >50;50;true</annotation></species>
<species id="O2_P" compartment="System" initialAmount="10.0" boundaryCondition="true" name="" >
<annotation xmlns:yana="http://www.uni-wuerzburg.de" >50;50;true</annotation></species>
<species id="oxidized_ferredoxin_H" compartment="System" initialAmount="10.0" name="" >
<annotation xmlns:yana="http://www.uni-wuerzburg.de" >50;50;true</annotation></species>
<species id="oxidized_plastocyanin_H" compartment="System" initialAmount="10.0" name="" >
<annotation xmlns:yana="http://www.uni-wuerzburg.de" >50;50;true</annotation></species>
<species id="plastoquinol_H" compartment="System" initialAmount="10.0" name="" >
<annotation xmlns:yana="http://www.uni-wuerzburg.de" >50;50;true</annotation></species>
<species id="plastoquinone_H" compartment="System" initialAmount="10.0" name="" >
<annotation xmlns:yana="http://www.uni-wuerzburg.de" >50;50;true</annotation></species>
<species id="PO4_H" compartment="System" initialAmount="10.0" boundaryCondition="true" name="" >
<annotation xmlns:yana="http://www.uni-wuerzburg.de" >50;50;true</annotation></species>
<species id="reduced_ferredoxin_H" compartment="System" initialAmount="10.0" name="" >
<annotation xmlns:yana="http://www.uni-wuerzburg.de" >50;50;true</annotation></species>
<species id="reduced_plastocyanin_H" compartment="System" initialAmount="10.0" name="" >
<annotation xmlns:yana="http://www.uni-wuerzburg.de" >50;50;true</annotation></species>
<species id="Ribose5P_H" compartment="System" initialAmount="10.0" name="" >
<annotation xmlns:yana="http://www.uni-wuerzburg.de" >50;50;true</annotation></species>
<species id="Ribulose15BP_H" compartment="System" initialAmount="10.0" name="" >
<annotation xmlns:yana="http://www.uni-wuerzburg.de" >50;50;true</annotation></species>
<species id="Ribulose5P_H" compartment="System" initialAmount="10.0" name="" >
<annotation xmlns:yana="http://www.uni-wuerzburg.de" >50;50;true</annotation></species>
<species id="S-malate_H" compartment="System" initialAmount="10.0" boundaryCondition="true" name="" >
<annotation xmlns:yana="http://www.uni-wuerzburg.de" >50;50;true</annotation></species>
<species id="Sedoheptulose17BP_H" compartment="System" initialAmount="10.0" name="" >
<annotation xmlns:yana="http://www.uni-wuerzburg.de" >50;50;true</annotation></species>
<species id="Sedoheptulose7P_H" compartment="System" initialAmount="10.0" name="" >
<annotation xmlns:yana="http://www.uni-wuerzburg.de" >50;50;true</annotation></species>
<species id="Serine_M" compartment="System" initialAmount="10.0" name="" >
<annotation xmlns:yana="http://www.uni-wuerzburg.de" >50;50;true</annotation></species>
<species id="Serine_P" compartment="System" initialAmount="10.0" name="" >
<annotation xmlns:yana="http://www.uni-wuerzburg.de" >50;50;true</annotation></species>
<species id="THF_M" compartment="System" initialAmount="10.0" name="" >
<annotation xmlns:yana="http://www.uni-wuerzburg.de" >50;50;true</annotation></species>
<species id="Xylulose5P_H" compartment="System" initialAmount="10.0" name="" >
<annotation xmlns:yana="http://www.uni-wuerzburg.de" >50;50;true</annotation></species>
</listOfSpecies>
<listOfReactions>
<reaction id="AP3_CrGDH" reversible="false" name="" >
<listOfReactants>
<speciesReference species="DCPIP_H" >
</speciesReference>
<speciesReference species="Glycolate_H" >
</speciesReference>
</listOfReactants>
<listOfProducts>
<speciesReference species="DCPIPH_H" >
</speciesReference>
<speciesReference species="Glyoxylate_H" >
</speciesReference>
</listOfProducts>
<annotation xmlns:yana="http://www.uni-wuerzburg.de" >50;50</annotation></reaction>
<reaction id="AP3_MS" reversible="false" name="" >
<listOfReactants>
<speciesReference species="acetyl-coA_H" >
</speciesReference>
<speciesReference species="Glyoxylate_H" >
</speciesReference>
<speciesReference species="H2O_H" >
</speciesReference>
</listOfReactants>
<listOfProducts>
<speciesReference species="coA_H" >
</speciesReference>
<speciesReference species="S-malate_H" >
</speciesReference>
</listOfProducts>
<annotation xmlns:yana="http://www.uni-wuerzburg.de" >50;50</annotation></reaction>
<reaction id="CBB10_RPIA" name="" >
<listOfReactants>
<speciesReference species="Ribose5P_H" >
</speciesReference>
</listOfReactants>
<listOfProducts>
<speciesReference species="Ribulose5P_H" >
</speciesReference>
</listOfProducts>
<annotation xmlns:yana="http://www.uni-wuerzburg.de" >50;50</annotation></reaction>
<reaction id="CBB11_PRK" name="" >
<listOfReactants>
<speciesReference species="ATP_H" >
</speciesReference>
<speciesReference species="Ribulose5P_H" >
</speciesReference>
</listOfReactants>
<listOfProducts>
<speciesReference species="ADP_H" >
</speciesReference>
<speciesReference species="Ribulose15BP_H" >
</speciesReference>
</listOfProducts>
<annotation xmlns:yana="http://www.uni-wuerzburg.de" >50;50</annotation></reaction>
<reaction id="CBB12_RPE" name="" >
<listOfReactants>
<speciesReference species="Xylulose5P_H" >
</speciesReference>
</listOfReactants>
<listOfProducts>
<speciesReference species="Ribulose5P_H" >
</speciesReference>
</listOfProducts>
<annotation xmlns:yana="http://www.uni-wuerzburg.de" >50;50</annotation></reaction>
<reaction id="CBB13_TPI" name="" >
<listOfReactants>
<speciesReference species="GAP_H" >
</speciesReference>
</listOfReactants>
<listOfProducts>
<speciesReference species="DHAP_H" >
</speciesReference>
</listOfProducts>
<annotation xmlns:yana="http://www.uni-wuerzburg.de" >50;50</annotation></reaction>
<reaction id="CBB1_RuBisCO1" reversible="false" name="" >
<listOfReactants>
<speciesReference species="CO2_H" >
</speciesReference>
<speciesReference species="H2O_H" >
</speciesReference>
<speciesReference species="Ribulose15BP_H" >
</speciesReference>
</listOfReactants>
<listOfProducts>
<speciesReference species="3-PGA_H" stoichiometry="2" >
</speciesReference>
<speciesReference species="Hplus_H" stoichiometry="2" >
</speciesReference>
</listOfProducts>
<annotation xmlns:yana="http://www.uni-wuerzburg.de" >50;50</annotation></reaction>
<reaction id="CBB2_PGK" name="" >
<listOfReactants>
<speciesReference species="3-PGA_H" >
</speciesReference>
<speciesReference species="ATP_H" >
</speciesReference>
</listOfReactants>
<listOfProducts>
<speciesReference species="1,3-BP_H" >
</speciesReference>
<speciesReference species="ADP_H" >
</speciesReference>
</listOfProducts>
<annotation xmlns:yana="http://www.uni-wuerzburg.de" >50;50</annotation></reaction>
<reaction id="CBB3_GAPDH" reversible="false" name="" >
<listOfReactants>
<speciesReference species="1,3-BP_H" >
</speciesReference>
<speciesReference species="Hplus_H" >
</speciesReference>
<speciesReference species="NADPH_H" >
</speciesReference>
</listOfReactants>
<listOfProducts>
<speciesReference species="GAP_H" >
</speciesReference>
<speciesReference species="NADPplus_H" >
</speciesReference>
<speciesReference species="PO4_H" >
</speciesReference>
</listOfProducts>
<annotation xmlns:yana="http://www.uni-wuerzburg.de" >50;50</annotation></reaction>
<reaction id="CBB4_FBPaldo" name="" >
<listOfReactants>
<speciesReference species="DHAP_H" >
</speciesReference>
<speciesReference species="GAP_H" >
</speciesReference>
</listOfReactants>
<listOfProducts>
<speciesReference species="Fructose16BP_H" >
</speciesReference>
</listOfProducts>
<annotation xmlns:yana="http://www.uni-wuerzburg.de" >50;50</annotation></reaction>
<reaction id="CBB5_FBPase" reversible="false" name="" >
<listOfReactants>
<speciesReference species="Fructose16BP_H" >
</speciesReference>
<speciesReference species="H2O_H" >
</speciesReference>
</listOfReactants>
<listOfProducts>
<speciesReference species="Fructose6P_H" >
</speciesReference>
<speciesReference species="PO4_H" >
</speciesReference>
</listOfProducts>
<annotation xmlns:yana="http://www.uni-wuerzburg.de" >50;50</annotation></reaction>
<reaction id="CBB6_TKTL1" name="" >
<listOfReactants>
<speciesReference species="Fructose6P_H" >
</speciesReference>
<speciesReference species="GAP_H" >
</speciesReference>
</listOfReactants>
<listOfProducts>
<speciesReference species="Erythrose4P_H" >
</speciesReference>
<speciesReference species="Xylulose5P_H" >
</speciesReference>
</listOfProducts>
<annotation xmlns:yana="http://www.uni-wuerzburg.de" >50;50</annotation></reaction>
<reaction id="CBB7_FBPaldo2" name="" >
<listOfReactants>
<speciesReference species="DHAP_H" >
</speciesReference>
<speciesReference species="Erythrose4P_H" >
</speciesReference>
</listOfReactants>
<listOfProducts>
<speciesReference species="Sedoheptulose17BP_H" >
</speciesReference>
</listOfProducts>
<annotation xmlns:yana="http://www.uni-wuerzburg.de" >50;50</annotation></reaction>
<reaction id="CBB8_SBPase" reversible="false" name="" >
<listOfReactants>
<speciesReference species="H2O_H" >
</speciesReference>
<speciesReference species="Sedoheptulose17BP_H" >
</speciesReference>
</listOfReactants>
<listOfProducts>
<speciesReference species="PO4_H" >
</speciesReference>
<speciesReference species="Sedoheptulose7P_H" >
</speciesReference>
</listOfProducts>
<annotation xmlns:yana="http://www.uni-wuerzburg.de" >50;50</annotation></reaction>
<reaction id="CBB9_TKTL2" name="" >
<listOfReactants>
<speciesReference species="GAP_H" >
</speciesReference>
<speciesReference species="Sedoheptulose7P_H" >
</speciesReference>
</listOfReactants>
<listOfProducts>
<speciesReference species="Ribose5P_H" >
</speciesReference>
<speciesReference species="Xylulose5P_H" >
</speciesReference>
</listOfProducts>
<annotation xmlns:yana="http://www.uni-wuerzburg.de" >50;50</annotation></reaction>
<reaction id="LIGHT1_PSII" reversible="false" name="" >
<listOfReactants>
<speciesReference species="H2O_H" stoichiometry="2" >
</speciesReference>
<speciesReference species="hnu_H" >
</speciesReference>
<speciesReference species="plastoquinone_H" stoichiometry="2" >
</speciesReference>
</listOfReactants>
<listOfProducts>
<speciesReference species="O2_out" >
</speciesReference>
<speciesReference species="plastoquinol_H" stoichiometry="2" >
</speciesReference>
</listOfProducts>
<annotation xmlns:yana="http://www.uni-wuerzburg.de" >50;50</annotation></reaction>
<reaction id="LIGHT2_CYTB6F" reversible="false" name="" >
<listOfReactants>
<speciesReference species="oxidized_plastocyanin_H" stoichiometry="2" >
</speciesReference>
<speciesReference species="plastoquinol_H" >
</speciesReference>
</listOfReactants>
<listOfProducts>
<speciesReference species="Hplus_H" stoichiometry="2" >
</speciesReference>
<speciesReference species="plastoquinone_H" >
</speciesReference>
<speciesReference species="reduced_plastocyanin_H" stoichiometry="2" >
</speciesReference>
</listOfProducts>
<annotation xmlns:yana="http://www.uni-wuerzburg.de" >50;50</annotation></reaction>
<reaction id="LIGHT3_PSI" reversible="false" name="" >
<listOfReactants>
<speciesReference species="hnu_H" >
</speciesReference>
<speciesReference species="oxidized_ferredoxin_H" >
</speciesReference>
<speciesReference species="reduced_plastocyanin_H" >
</speciesReference>
</listOfReactants>
<listOfProducts>
<speciesReference species="oxidized_plastocyanin_H" >
</speciesReference>
<speciesReference species="reduced_ferredoxin_H" >
</speciesReference>
</listOfProducts>
<annotation xmlns:yana="http://www.uni-wuerzburg.de" >50;50</annotation></reaction>
<reaction id="LIGHT4_FNR" name="" >
<listOfReactants>
<speciesReference species="Hplus_H" >
</speciesReference>
<speciesReference species="NADPplus_H" >
</speciesReference>
<speciesReference species="reduced_ferredoxin_H" stoichiometry="2" >
</speciesReference>
</listOfReactants>
<listOfProducts>
<speciesReference species="NADPH_H" >
</speciesReference>
<speciesReference species="oxidized_ferredoxin_H" stoichiometry="2" >
</speciesReference>
</listOfProducts>
<annotation xmlns:yana="http://www.uni-wuerzburg.de" >50;50</annotation></reaction>
<reaction id="LIGHT5_ATPase" name="" >
<listOfReactants>
<speciesReference species="ADP_H" >
</speciesReference>
<speciesReference species="Hplus_H" >
</speciesReference>
<speciesReference species="PO4_H" >
</speciesReference>
</listOfReactants>
<listOfProducts>
<speciesReference species="ATP_H" >
</speciesReference>
<speciesReference species="H2O_H" >
</speciesReference>
</listOfProducts>
<annotation xmlns:yana="http://www.uni-wuerzburg.de" >50;50</annotation></reaction>
<reaction id="PR10_GLYK" reversible="false" name="" >
<listOfReactants>
<speciesReference species="ATP_H" >
</speciesReference>
<speciesReference species="D_Glycerate_H" >
</speciesReference>
</listOfReactants>
<listOfProducts>
<speciesReference species="3-PGA_H" >
</speciesReference>
<speciesReference species="ADP_H" >
</speciesReference>
<speciesReference species="Hplus_H" >
</speciesReference>
</listOfProducts>
<annotation xmlns:yana="http://www.uni-wuerzburg.de" >50;50</annotation></reaction>
<reaction id="PR1_RuBisCO2" reversible="false" name="" >
<listOfReactants>
<speciesReference species="O2_H" >
</speciesReference>
<speciesReference species="Ribulose15BP_H" >
</speciesReference>
</listOfReactants>
<listOfProducts>
<speciesReference species="2-Pglycolate_H" >
</speciesReference>
<speciesReference species="3-PGA_H" >
</speciesReference>
</listOfProducts>
<annotation xmlns:yana="http://www.uni-wuerzburg.de" >50;50</annotation></reaction>
<reaction id="PR2_PGP" reversible="false" name="" >
<listOfReactants>
<speciesReference species="2-Pglycolate_H" >
</speciesReference>
<speciesReference species="H2O_H" >
</speciesReference>
</listOfReactants>
<listOfProducts>
<speciesReference species="Glycolate_H" >
</speciesReference>
<speciesReference species="PO4_H" >
</speciesReference>
</listOfProducts>
<annotation xmlns:yana="http://www.uni-wuerzburg.de" >50;50</annotation></reaction>
<reaction id="PR3_GO" reversible="false" name="" >
<listOfReactants>
<speciesReference species="Glycolate_P" >
</speciesReference>
<speciesReference species="O2_P" >
</speciesReference>
</listOfReactants>
<listOfProducts>
<speciesReference species="Glyoxylate_P" >
</speciesReference>
<speciesReference species="H2O2_P" >
</speciesReference>
</listOfProducts>
<annotation xmlns:yana="http://www.uni-wuerzburg.de" >50;50</annotation></reaction>
<reaction id="PR4_CAT1" reversible="false" name="" >
<listOfReactants>
<speciesReference species="H2O2_P" stoichiometry="2" >
</speciesReference>
</listOfReactants>
<listOfProducts>
<speciesReference species="H2O_P" stoichiometry="2" >
</speciesReference>
<speciesReference species="O2_P" >
</speciesReference>
</listOfProducts>
<annotation xmlns:yana="http://www.uni-wuerzburg.de" >50;50</annotation></reaction>
<reaction id="PR5_GGT" name="" >
<listOfReactants>
<speciesReference species="Glyoxylate_P" >
</speciesReference>
<speciesReference species="L-Glutamate_P" >
</speciesReference>
</listOfReactants>
<listOfProducts>
<speciesReference species="2-oxoglutarate_P" >
</speciesReference>
<speciesReference species="Glycine_P" >
</speciesReference>
</listOfProducts>
<annotation xmlns:yana="http://www.uni-wuerzburg.de" >50;50</annotation></reaction>
<reaction id="PR6_SHMT" name="" >
<listOfReactants>
<speciesReference species="510_METHF_M" >
</speciesReference>
<speciesReference species="Glycine_M" >
</speciesReference>
</listOfReactants>
<listOfProducts>
<speciesReference species="Serine_M" >
</speciesReference>
<speciesReference species="THF_M" >
</speciesReference>
</listOfProducts>
<annotation xmlns:yana="http://www.uni-wuerzburg.de" >50;50</annotation></reaction>
<reaction id="PR7_GDC" name="" >
<listOfReactants>
<speciesReference species="Glycine_M" >
</speciesReference>
<speciesReference species="NADplus_M" >
</speciesReference>
<speciesReference species="THF_M" >
</speciesReference>
</listOfReactants>
<listOfProducts>
<speciesReference species="510_METHF_M" >
</speciesReference>
<speciesReference species="CO2_M" >
</speciesReference>
<speciesReference species="Hplus_M" >
</speciesReference>
<speciesReference species="NADH_M" >
</speciesReference>
<speciesReference species="NH3_M" >
</speciesReference>
</listOfProducts>
<annotation xmlns:yana="http://www.uni-wuerzburg.de" >50;50</annotation></reaction>
<reaction id="PR8_AGXT" name="" >
<listOfReactants>
<speciesReference species="Glyoxylate_P" >
</speciesReference>
<speciesReference species="Serine_P" >
</speciesReference>
</listOfReactants>
<listOfProducts>
<speciesReference species="Glycine_P" >
</speciesReference>
<speciesReference species="Hydroxypyruvate_P" >
</speciesReference>
</listOfProducts>
<annotation xmlns:yana="http://www.uni-wuerzburg.de" >50;50</annotation></reaction>
<reaction id="PR9_HPR" reversible="false" name="" >
<listOfReactants>
<speciesReference species="Hplus_P" >
</speciesReference>
<speciesReference species="Hydroxypyruvate_P" >
</speciesReference>
<speciesReference species="NADH_P" >
</speciesReference>
</listOfReactants>
<listOfProducts>
<speciesReference species="D_Glycerate_P" >
</speciesReference>
<speciesReference species="NADplus_P" >
</speciesReference>
</listOfProducts>
<annotation xmlns:yana="http://www.uni-wuerzburg.de" >50;50</annotation></reaction>
<reaction id="TR1_PLGG1" reversible="false" name="" >
<listOfReactants>
<speciesReference species="Glycolate_H" >
</speciesReference>
</listOfReactants>
<listOfProducts>
<speciesReference species="Glycolate_P" >
</speciesReference>
</listOfProducts>
<annotation xmlns:yana="http://www.uni-wuerzburg.de" >50;50</annotation></reaction>
<reaction id="TR2_TR6" reversible="false" name="" >
<listOfReactants>
<speciesReference species="Glycine_P" >
</speciesReference>
</listOfReactants>
<listOfProducts>
<speciesReference species="Glycine_M" >
</speciesReference>
</listOfProducts>
<annotation xmlns:yana="http://www.uni-wuerzburg.de" >50;50</annotation></reaction>
<reaction id="TR3_TR10" reversible="false" name="" >
<listOfReactants>
<speciesReference species="Serine_M" >
</speciesReference>
</listOfReactants>
<listOfProducts>
<speciesReference species="Serine_P" >
</speciesReference>
</listOfProducts>
<annotation xmlns:yana="http://www.uni-wuerzburg.de" >50;50</annotation></reaction>
<reaction id="TR4_PLGG1" reversible="false" name="" >
<listOfReactants>
<speciesReference species="D_Glycerate_P" >
</speciesReference>
</listOfReactants>
<listOfProducts>
<speciesReference species="D_Glycerate_H" >
</speciesReference>
</listOfProducts>
<annotation xmlns:yana="http://www.uni-wuerzburg.de" >50;50</annotation></reaction>
</listOfReactions>
</model>
</sbml>
