# Supplementary material for: Topological Analysis of the Carbon-Concentrating CETCH Cycle and a Photorespiratory Bypass Reveals Boosted CO2-Sequestration by Plants
Source: Front Bioeng Biotechnol. 2021 Nov 1;9:708417. doi: 10.3389/fbioe.2021.708417 (PMC8591258; doi:10.3389/fbioe.2021.708417)
Supplement: Supplementary file 2 [file DataSheet2.zip › models/metatool/native_woPLGG1.dat]

#METATOOL input file
#*******************
#generated by libMETATOOLFileWriter Version 1.0
#on: 05.05.21, 10:53

-ENZREV
LIGHT5_ATPase CBB11_PRK PR6_SHMT CBB7_FBPaldo2 CBB6_TKTL1 LIGHT4_FNR PR8_AGXT PR7_GDC CBB12_RPE CBB2_PGK CBB10_RPIA CBB9_TKTL2 CBB13_TPI CBB4_FBPaldo PR5_GGT 

-ENZIRREV
PR1_RuBisCO2 PR2_PGP CBB3_GAPDH TR2_TR6 LIGHT1_PSII PR3_GO PR10_GLYK PR9_HPR TR3_TR10 LIGHT2_CYTB6F LIGHT3_PSI CBB8_SBPase CBB1_RuBisCO1 CBB5_FBPase PR4_CAT1 

-METINT
1,3-BP_H Sedoheptulose17BP_H plastoquinol_H Fructose16BP_H NADPH_H reduced_ferredoxin_H Glycine_M Glyoxylate_P Hydroxypyruvate_P 2-Pglycolate_H Ribulose5P_H 510_METHF_M reduced_plastocyanin_H Fructose6P_H D_Glycerate_H Ribulose15BP_H THF_M DHAP_H Xylulose5P_H NADPplus_H Sedoheptulose7P_H Serine_P Erythrose4P_H plastoquinone_H Glycine_P Serine_M Glycolate_P oxidized_plastocyanin_H oxidized_ferredoxin_H Ribose5P_H 

-METEXT
CO2_M NADH_P NADH_M PO4_H hnu_H D_Glycerate_P CO2_H H2O_H ADP_H Hplus_H 2-oxoglutarate_P O2_H 3-PGA_H NADplus_P NH3_M NADplus_M Glycolate_H O2_out L-Glutamate_P O2_P GAP_H H2O_P Hplus_M Hplus_P H2O2_P ATP_H 

-CAT
LIGHT5_ATPase : ADP_H + Hplus_H + PO4_H = ATP_H + H2O_H .
CBB11_PRK : ATP_H + Ribulose5P_H = ADP_H + Ribulose15BP_H .
PR6_SHMT : 510_METHF_M + Glycine_M = Serine_M + THF_M .
CBB7_FBPaldo2 : DHAP_H + Erythrose4P_H = Sedoheptulose17BP_H .
CBB6_TKTL1 : Fructose6P_H + GAP_H = Erythrose4P_H + Xylulose5P_H .
LIGHT4_FNR : Hplus_H + NADPplus_H + 2 reduced_ferredoxin_H = NADPH_H + 2 oxidized_ferredoxin_H .
PR8_AGXT : Glyoxylate_P + Serine_P = Glycine_P + Hydroxypyruvate_P .
PR7_GDC : Glycine_M + NADplus_M + THF_M = 510_METHF_M + CO2_M + Hplus_M + NADH_M + NH3_M .
CBB12_RPE : Xylulose5P_H = Ribulose5P_H .
CBB2_PGK : 3-PGA_H + ATP_H = 1,3-BP_H + ADP_H .
CBB10_RPIA : Ribose5P_H = Ribulose5P_H .
CBB9_TKTL2 : GAP_H + Sedoheptulose7P_H = Ribose5P_H + Xylulose5P_H .
CBB13_TPI : GAP_H = DHAP_H .
CBB4_FBPaldo : DHAP_H + GAP_H = Fructose16BP_H .
PR5_GGT : Glyoxylate_P + L-Glutamate_P = 2-oxoglutarate_P + Glycine_P .
PR1_RuBisCO2 : O2_H + Ribulose15BP_H = 2-Pglycolate_H + 3-PGA_H .
PR2_PGP : 2-Pglycolate_H + H2O_H = Glycolate_H + PO4_H .
CBB3_GAPDH : 1,3-BP_H + Hplus_H + NADPH_H = GAP_H + NADPplus_H + PO4_H .
TR2_TR6 : Glycine_P = Glycine_M .
LIGHT1_PSII : 2 H2O_H + hnu_H + 2 plastoquinone_H = O2_out + 2 plastoquinol_H .
PR3_GO : Glycolate_P + O2_P = Glyoxylate_P + H2O2_P .
PR10_GLYK : ATP_H + D_Glycerate_H = 3-PGA_H + ADP_H + Hplus_H .
PR9_HPR : Hplus_P + Hydroxypyruvate_P + NADH_P = D_Glycerate_P + NADplus_P .
TR3_TR10 : Serine_M = Serine_P .
LIGHT2_CYTB6F : 2 oxidized_plastocyanin_H + plastoquinol_H = 2 Hplus_H + plastoquinone_H + 2 reduced_plastocyanin_H .
LIGHT3_PSI : hnu_H + oxidized_ferredoxin_H + reduced_plastocyanin_H = oxidized_plastocyanin_H + reduced_ferredoxin_H .
CBB8_SBPase : H2O_H + Sedoheptulose17BP_H = PO4_H + Sedoheptulose7P_H .
CBB1_RuBisCO1 : CO2_H + H2O_H + Ribulose15BP_H = 2 3-PGA_H + 2 Hplus_H .
CBB5_FBPase : Fructose16BP_H + H2O_H = Fructose6P_H + PO4_H .
PR4_CAT1 : 2 H2O2_P = 2 H2O_P + O2_P .
